# Supplementary material for: TOR functions as a molecular switch connecting an iron cue with host innate defense against bacterial infection
Source: PLoS Genet. 2021 Mar 3;17(3):e1009383. doi: 10.1371/journal.pgen.1009383 (PMC7928448; doi:10.1371/journal.pgen.1009383)
Supplement: S1 Table — (XLSX) [file pgen.1009383.s012.xlsx]

## Sheet: Sheet1
S1 Table Sample sizes, median survival, the number of animals per experiment, and P-values for the C. elegans survival assays.
1A	Genotype		n		Median survival (days)		Genotype		n		Median survival (days)		P-value
	wild-type+Vehicle		58		8.6±0.17		wild-type+FAC		55		6±0.23		0.0012
	wild-type+Vehicle		60		7.6±0.26		wild-type+FAC		57		5.8±0.21		0.0069
	wild-type+Vehicle		51		8.5±0.29		wild-type+FAC		53		5.2±0.12		0.0032
1E	Genotype		n		Median survival (days)		Genotype		n		Median survival (days)		P-value
	EV+Vehicle		50		7.5±0.25		bec-1 RNAi+Vehicle		53		5±0.15		0.0024
	EV+Vehicle		55		8±0.15		bec-1 RNAi+Vehicle		52		5.3±0.2		<0.001
	EV+Vehicle		60		8.5±0.1		bec-1 RNAi+Vehicle		51		5.5±0.32		0.007
	EV+FAC		58		6.2±0.36		bec-1 RNAi+FAC		55		5±0.2		ns
	EV+FAC		57		5.5±0.35		bec-1 RNAi+FAC		50		5.6±0.1		ns
	EV+FAC		57		5.3±0.26		bec-1 RNAi+FAC		54		6±0.18		ns
2A	Genotype		n		Median survival (days)		Genotype		n		Median survival (days)		P-value
	wild-type+Vehicle		58		8.8±0.26		ftn-1(ok3625)+Vehicle		55		8.6±0.06		ns
	wild-type+Vehicle		54		8.3±0.3		ftn-1(ok3625)+Vehicle		52		9.3±0.26		ns
	wild-type+Vehicle		55		9±0.15		ftn-1(ok3625)+Vehicle		52		8.7±0.29		ns
							ftn-2(ok404)+Vehicle		57		8±0.2		ns
							ftn-2(ok404)+Vehicle		55		8.5±0.32		ns
							ftn-2(ok404)+Vehicle		50		8.4±0.18		ns
							ftn-1(ok3625);ftn-2(ok404)+Vehicle		51		8.5±0.16		ns
							ftn-1(ok3625);ftn-2(ok404)+Vehicle		53		8.2±0.22		ns
							ftn-1(ok3625);ftn-2(ok404)+Vehicle		58		9.2±0.21		ns
2B	Genotype		n		Median survival (days)		Genotype		n		Median survival (days)		P-value
	wild-type+FAC		57		6.4±0.2		ftn-1(ok3625)+FAC		55		5.6±0.1		ns
	wild-type+FAC		58		6.3±0.18		ftn-1(ok3625)+FAC		54		5.7±0.3		ns
	wild-type+FAC		58		6.7±0.4		ftn-1(ok3625)+FAC		50		6.5±0.17		ns
							ftn-2(ok404)+FAC		52		6±0.2		ns
							ftn-2(ok404)+FAC		51		6.2±0.16		ns
							ftn-2(ok404)+FAC		50		5.8±0.22		ns
							ftn-1(ok3625);ftn-2(ok404)+FAC		52		3.5±0.29		0.002
							ftn-1(ok3625);ftn-2(ok404)+FAC		60		3.8±0.17		<0.001
							ftn-1(ok3625);ftn-2(ok404)+FAC		58		3.2±0.35		0.003
3A	Genotype		n		Median survival (days)		Genotype		n		Median survival (days)		P-value
	EV		55		8.6±0.2		ftn-1(ok3625);ftn-2(ok404)+EV		57		7.5±0.28		ns
	EV		55		8.3±0.18		ftn-1(ok3625);ftn-2(ok404)+EV		60		8±0.22		ns
	EV		52		8.4±0.32		ftn-1(ok3625);ftn-2(ok404)+EV		58		7.6±0.24		ns
	bec-1 RNAi		60		4.6±0.12		ftn-1(ok3625);ftn-2(ok404)+bec-1 RNAi		53		3.2±0.17		0.0121
	bec-1 RNAi		60		5.2±0.2		ftn-1(ok3625);ftn-2(ok404)+bec-1 RNAi		55		3.6±0.13		0.0021
	bec-1 RNAi		58		4.2±0.23		ftn-1(ok3625);ftn-2(ok404)+bec-1 RNAi		56		3±0.14		0.0185
3B	Genotype		n		Median survival (days)		Genotype		n		Median survival (days)		P-value
	EV		60		8.2±0.31		ftn-1(ok3625);ftn-2(ok404)+EV		57		8.3±0.23		ns
	EV		52		7.8±0.26		ftn-1(ok3625);ftn-2(ok404)+EV		56		8.6±0.17		ns
	EV		52		8.4±0.22		ftn-1(ok3625);ftn-2(ok404)+EV		58		8.7±0.19		ns
	lgg-1 RNAi		54		5.1±0.17		ftn-1(ok3625);ftn-2(ok404)+lgg-1 RNAi		56		3.7±0.12		0.0041
	lgg-1 RNAi		54		4.8±0.23		ftn-1(ok3625);ftn-2(ok404)+lgg-1 RNAi		55		3.5±0.17		0.0128
	lgg-1 RNAi		53		5.5±0.29		ftn-1(ok3625);ftn-2(ok404)+lgg-1 RNAi		56		3.1±0.26		0.0037
3C	Genotype		n		Median survival (days)		Genotype		n		Median survival (days)		P-value
	wild-type+Vehicle		58		8.7±0.15		ftn-1(ok3625);ftn-2(ok404)+Vehicle		56		8.4±0.3		ns
	wild-type+Vehicle		60		8.5±0.24		ftn-1(ok3625);ftn-2(ok404)+Vehicle		55		8.2±0.25		ns
	wild-type+Vehicle		54		8.3±0.18		ftn-1(ok3625);ftn-2(ok404)+Vehicle		52		8.8±0.2		ns
	wild-type+Chloroquine		58		5.3±0.25		ftn-1(ok3625);ftn-2(ok404)+Chloroquine		56		3.2±0.2		0.0034
	wild-type+Chloroquine		57		5.8±0.29		ftn-1(ok3625);ftn-2(ok404)+Chloroquine		56		3.5±0.23		0.004
	wild-type+Chloroquine		57		6±0.3		ftn-1(ok3625);ftn-2(ok404)+Chloroquine		58		4.1±0.17		0.0087
3D	Genotype		n		Median survival (days)		Genotype		n		Median survival (days)		P-value
	wild-type+Vehicle		60		7.6±0.21		ftn-1(ok3625);ftn-2(ok404)+Vehicle		60		8.3±0.22		ns
	wild-type+Vehicle		60		8.2±0.25		ftn-1(ok3625);ftn-2(ok404)+Vehicle		58		7.5±0.24		ns
	wild-type+Vehicle		60		7.8±0.18		ftn-1(ok3625);ftn-2(ok404)+Vehicle		58		8.5±0.26		ns
	wild-type+3-MA		55		6.1±0.25		ftn-1(ok3625);ftn-2(ok404)+3-MA		55		2.8±0.12		0.0017
	wild-type+3-MA		58		5.2±0.21		ftn-1(ok3625);ftn-2(ok404)+3-MA		51		3±0.21		0.0017
	wild-type+3-MA		55		5.5±0.24		ftn-1(ok3625);ftn-2(ok404)+3-MA		52		2.6±0.2		<0.001
6A	Genotype		n		Median survival (days)		Genotype		n		Median survival (days)		P-value
FAC	EV		53		5.3±0.29		ftn-1(ok3625);ftn-2(ok404)+EV		57		3.3±0.21		0.0065
	EV		53		5.8±0.17		ftn-1(ok3625);ftn-2(ok404)+EV		57		3.6±0.23		0.0021
	EV		54		5.7±0.25		ftn-1(ok3625);ftn-2(ok404)+EV		60		3.5±0.21		0.0029
	let-363 RNAi		55		8.3±0.23		ftn-1(ok3625);ftn-2(ok404)+let-363 RNAi		55		7.5±0.21		ns
	let-363 RNAi		56		7.6±0.2		ftn-1(ok3625);ftn-2(ok404)+let-363 RNAi		55		8±0.23		ns
	let-363 RNAi		57		7.8±0.25		ftn-1(ok3625);ftn-2(ok404)+let-363 RNAi		54		7.7±0.18		ns
6B	Genotype		n		Median survival (days)		Genotype		n		Median survival (days)		P-value
FAC	wild-type+Vehicle		58		5±0.23		ftn-1(ok3625);ftn-2(ok404)+Vehicle		52		3.5±0.12		0.0107
	wild-type+Vehicle		58		5.2±0.12		ftn-1(ok3625);ftn-2(ok404)+Vehicle		52		3.2±0.17		0.0013
	wild-type+Vehicle		51		5.6±0.23		ftn-1(ok3625);ftn-2(ok404)+Vehicle		54		3.8±0.2		0.0045
	wild-type+Rap		53		7±0.26		ftn-1(ok3625);ftn-2(ok404)+Rap		56		7.5±0.28		ns
	wild-type+Rap		52		6.7±0.23		ftn-1(ok3625);ftn-2(ok404)+Rap		55		8.1±0.35		0.0348
	wild-type+Rap		51		7.3±0.22		ftn-1(ok3625);ftn-2(ok404)+Rap		56		7.3±0.21		ns
S1C	Genotype		n		Median survival (days)		Genotype		n		Median survival (days)		P-value
OP50	wild-type+Vehicle		60		17±0.42		wild-type+FAC		60		17.1±0.38		ns
	wild-type+Vehicle		59		17.6±0.5		wild-type+FAC		58		16.8±0.41		ns
	wild-type+Vehicle		60		16.5±0.56		wild-type+FAC		59		15.4±0.46		ns
							ftn-1(ok3625);ftn-2(ok404)+Vehicle		58		15.2±0.52		ns
							ftn-1(ok3625);ftn-2(ok404)+Vehicle		58		16.2±0.43		ns
							ftn-1(ok3625);ftn-2(ok404)+Vehicle		59		15.7±0.36		ns
							ftn-1(ok3625);ftn-2(ok404)+FAC		59		15.8±0.48
							ftn-1(ok3625);ftn-2(ok404)+FAC		57		16.7±0.33
							ftn-1(ok3625);ftn-2(ok404)+FAC		57		15.3±0.51
S1D	Genotype		n		Median survival (days)		Genotype		n		Median survival (days)		P-value
HK-St	wild-type+Vehicle		60		17.3±0.51		wild-type+FAC		57		18.6±0.52		ns
	wild-type+Vehicle		58		17.5±0.42		wild-type+FAC		58		17.8±0.48		ns
	wild-type+Vehicle		57		17.6±0.61		wild-type+FAC		57		18.3±0.54		ns
							ftn-1(ok3625);ftn-2(ok404)+Vehicle		57		15.4±0.57		ns
							ftn-1(ok3625);ftn-2(ok404)+Vehicle		60		16.1±0.47		ns
							ftn-1(ok3625);ftn-2(ok404)+Vehicle		58		15.3±0.53		ns
							ftn-1(ok3625);ftn-2(ok404)+FAC		58		18.2±0.51
							ftn-1(ok3625);ftn-2(ok404)+FAC		59		17.4±0.46
							ftn-1(ok3625);ftn-2(ok404)+FAC		59		16.7±0.44
S3A	Genotype		n		Median survival (days)		Genotype		n		Median survival (days)		P-value
	wild-type+Vehicle		58		7.8±0.4		wild-type+ZnSO4		56		5.8±0.21		0.0219
	wild-type+Vehicle		57		8.3±0.26		wild-type+ZnSO4		56		6.2±0.26		0.005
	wild-type+Vehicle		57		7.2±0.29		wild-type+ZnSO4		58		5.3±0.38		0.0186
							wild-type+CuCl2		55		7.6±0.25
							wild-type+CuCl2		55		7.7±0.18
							wild-type+CuCl2		54		8±0.27
S4A	Genotype		n		Median survival (days)		Genotype		n		Median survival (days)		P-value
Vehicle	EV		56		9.5±0.26		ftn-1 RNAi		55		8.8±0.25		ns
	EV		53		9.7±0.3		ftn-1 RNAi		52		9.3±0.33		ns
	EV		52		10.2±0.35		ftn-1 RNAi		52		9.8±0.24		ns
							ftn-2 RNAi		53		9.2±0.2		ns
							ftn-2 RNAi		53		9.5±0.18		ns
							ftn-2 RNAi		55		9.7±0.32		ns
							ftn-1 RNAi;ftn-2 RNAi		52		9.5±0.12		ns
							ftn-1 RNAi;ftn-2 RNAi		54		10.4±0.23		ns
							ftn-1 RNAi;ftn-2 RNAi		54		8.7±0.41		ns
S4B	Genotype		n		Median survival (days)		Genotype		n		Median survival (days)		P-value
FAC	EV		57		7.2±0.2		ftn-1 RNAi		56		7.3±0.22		ns
	EV		57		6.8±0.14		ftn-1 RNAi		56		6.5±0.17		ns
	EV		56		7±0.2		ftn-1 RNAi		55		7.2±0.25		ns
							ftn-2 RNAi		55		6.3±0.21		ns
							ftn-2 RNAi		52		7.1±0.23		ns
							ftn-2 RNAi		50		6.7±0.2		ns
							ftn-1 RNAi;ftn-2 RNAi		50		4.6±0.17		<0.001
							ftn-1 RNAi;ftn-2 RNAi		51		5.7±0.23		0.0221
							ftn-1 RNAi;ftn-2 RNAi		50		5.5±0.22		0.008
S5	Genotype		n		Median survival (days)		Genotype		n		Median survival (days)		P-value
FAC	wild-type		58		5.5±0.18		ftn-1(ok3625);ftn-2(ok404);ftn-1p::ftn-1::mcherry		51		6.5±0.29		0.0037
	wild-type		57		6.2±0.22		ftn-1(ok3625);ftn-2(ok404);ftn-1p::ftn-1::mcherry		53		6.7±0.26		0.0011
	wild-type		56		5.8±0.2		ftn-1(ok3625);ftn-2(ok404);ftn-1p::ftn-1::mcherry		52		6.4±0.23		0.0024
	ftn-1(ok3625);ftn-2(ok404)		55		3.4±0.12		ftn-1(ok3625);ftn-2(ok404);ftn-2p::ftn-2::mcherry		55		6.3±0.25		0.0025
	ftn-1(ok3625);ftn-2(ok404)		58		3.7±0.21		ftn-1(ok3625);ftn-2(ok404);ftn-2p::ftn-2::mcherry		56		5.7±0.17		0.002
	ftn-1(ok3625);ftn-2(ok404)		58		4.2±0.15		ftn-1(ok3625);ftn-2(ok404);ftn-2p::ftn-2::mcherry		56		5.6±0.23		0.0104
