# Supplementary material for: TOR functions as a molecular switch connecting an iron cue with host innate defense against bacterial infection
Source: PLoS Genet. 2021 Mar 3;17(3):e1009383. doi: 10.1371/journal.pgen.1009383 (PMC7928448; doi:10.1371/journal.pgen.1009383)
Supplement: S2 Table — (XLSX) [file pgen.1009383.s013.xlsx]

## Sheet: Sheet1
S2 Table Sample sizes, the number of animals per experiment, and P-values for the C. elegans pathogenesis and protein expression assays.
1C	Genotype		n		Relative fluorescence (%)		Genotype		n		Relative fluorescence (%)		P-value
	wild-type+Vehicle		15		100±9.2		wild-type+FAC		15		458±19.1		<0.001
	wild-type+Vehicle		15		118±13.3		wild-type+FAC		15		386±28.9		0.0045
	wild-type+Vehicle		15		123±11.5		wild-type+FAC		15		412±17.3		<0.001
	wild-type+Vehicle		15		110±5.77		wild-type+FAC		15		403±20.8		0.003
1D	Genotype		n		CFU per worm (log10)		Genotype		n		CFU per worm (log10)		P-value
	wild-type+Vehicle		50		3.52		wild-type+FAC		50		8.12
	wild-type+Vehicle		50		4.12		wild-type+FAC		50		8.66
	wild-type+Vehicle		50		4.88		wild-type+FAC		50		10.23
	wild-type+Vehicle		50		3.2		wild-type+FAC		50		9.82
	wild-type+Vehicle		50		2.68		wild-type+FAC		50		9.18
	wild-type+Vehicle		55		4.35		wild-type+FAC		55		11.8
	wild-type+Vehicle		55		4.68		wild-type+FAC		55		7.86
	wild-type+Vehicle		55		4.2		wild-type+FAC		55		10.2
	wild-type+Vehicle		55		3.86		wild-type+FAC		55		11.3
	wild-type+Vehicle		55		4.08		wild-type+FAC		55		10.6
													< 0.001
1G	Genotype		n		Number of GFP::LGG-1 puncta per cell		Genotype		n		Number of GFP::LGG-1 puncta per cell		P-value
Seam cell	OP50+Vehcile		15		1.2		St+Vehcile		15		18.55
	OP50+Vehcile		15		1.11		St+Vehcile		15		19.6
	OP50+Vehcile		15		0.86		St+Vehcile		15		15.7
													0.0045
							OP50+FAC		15		1
							OP50+FAC		15		1.26
							OP50+FAC		15		0.92
							St+FAC		15		1.5
							St+FAC		15		2.3
							St+FAC		15		1.2
													0.003
Intestinal cell	OP50+Vehcile		15		1.5		St+Vehcile		15		11
	OP50+Vehcile		15		2		St+Vehcile		15		12.3
	OP50+Vehcile		15		1.62		St+Vehcile		15		10.8
													0.001
							OP50+FAC		15		0.78
							OP50+FAC		15		1
							OP50+FAC		15		1.2
							St+FAC		15		1.1
							St+FAC		15		0.88
							St+FAC		15		1.18
													0.0015
1I	Genotype				PE/LGG-1		Genotype				PE/LGG-1		P-value
	OP50+Vehcile				1.06		St+Vehcile				1.95
	OP50+Vehcile				1.18		St+Vehcile				2.05
	OP50+Vehcile				0.78		St+Vehcile				1.4
													0.0383
							OP50+FAC				0.5
							OP50+FAC				0.61
							OP50+FAC				0.39
							St+FAC				0.3
							St+FAC				0.2
							St+FAC				0.55
													0.0079
2D	Genotype		n		Relative fluorescence (%)		Genotype		n		Relative fluorescence (%)		P-value
	wild-type+Vehicle		15		100±6.93		ftn-1(ok3625);ftn-2(ok404)+Vehicle		15		86±11.5		ns
	wild-type+Vehicle		15		108±13.6		ftn-1(ok3625);ftn-2(ok404)+Vehicle		15		116±8.08		ns
	wild-type+Vehicle		15		136±17.3		ftn-1(ok3625);ftn-2(ok404)+Vehicle		15		98±13.3		ns
	wild-type+Vehicle		15		106±17.3		ftn-1(ok3625);ftn-2(ok404)+Vehicle		15		90±11.5		ns
	wild-type+FAC		15		418±19.7		ftn-1(ok3625);ftn-2(ok404)+FAC		15		658±28.9		0.0037
	wild-type+FAC		15		305±24.7		ftn-1(ok3625);ftn-2(ok404)+FAC		15		723±23.1		<0.001
	wild-type+FAC		15		366±28.9		ftn-1(ok3625);ftn-2(ok404)+FAC		15		682±34.6		0.0025
	wild-type+FAC		15		380±26.5		ftn-1(ok3625);ftn-2(ok404)+FAC		15		650±37.9		0.006
2E	Genotype		n		CFU per worm (log10)		Genotype		n		CFU per worm (log10)		P-value
	wild-type+Vehicle		50		3.52		ftn-1(ok3625);ftn-2(ok404)+Vehicle		50		2.52
	wild-type+Vehicle		50		3.12		ftn-1(ok3625);ftn-2(ok404)+Vehicle		50		5.12
	wild-type+Vehicle		50		3.88		ftn-1(ok3625);ftn-2(ok404)+Vehicle		50		4.18
	wild-type+Vehicle		50		4.2		ftn-1(ok3625);ftn-2(ok404)+Vehicle		50		5.2
	wild-type+Vehicle		50		2.18		ftn-1(ok3625);ftn-2(ok404)+Vehicle		50		4.18
	wild-type+Vehicle		55		2.35		ftn-1(ok3625);ftn-2(ok404)+Vehicle		55		4.35
	wild-type+Vehicle		55		4.88		ftn-1(ok3625);ftn-2(ok404)+Vehicle		55		4.08
	wild-type+Vehicle		55		4.2		ftn-1(ok3625);ftn-2(ok404)+Vehicle		55		4.6
	wild-type+Vehicle		55		3.86		ftn-1(ok3625);ftn-2(ok404)+Vehicle		55		3.86
	wild-type+Vehicle		55		4.28		ftn-1(ok3625);ftn-2(ok404)+Vehicle		55		4.5
													ns
							wild-type+FAC		50		8.8
							wild-type+FAC		50		9.3
							wild-type+FAC		50		10
							wild-type+FAC		50		9.2
							wild-type+FAC		50		9.18
							wild-type+FAC		55		9.4
							wild-type+FAC		55		7.58
							wild-type+FAC		55		7.23
							wild-type+FAC		55		10.6
							wild-type+FAC		55		8.86
													< 0.001
							ftn-1(ok3625);ftn-2(ok404)+FAC		50		14.6
							ftn-1(ok3625);ftn-2(ok404)+FAC		50		13.5
							ftn-1(ok3625);ftn-2(ok404)+FAC		50		13.7
							ftn-1(ok3625);ftn-2(ok404)+FAC		50		15.2
							ftn-1(ok3625);ftn-2(ok404)+FAC		55		11.68
							ftn-1(ok3625);ftn-2(ok404)+FAC		55		13.8
													< 0.001
4B	Genotype		n		Relative fluorescence (%)		Genotype		n		Relative fluorescence (%)		P-value
ftn-1p::GFP-his	OP50+Vehcile		30		100±8.66		St+Vehcile		30		286±32.3		0.0227
	OP50+Vehcile		30		106±11.3		St+Vehcile		30		375±23.1		0.0022
	OP50+Vehcile		30		200±11.5		St+Vehcile		30		262±15.3		0.0352
							OP50+FAC		30		668±39.3		0.0034
							OP50+FAC		30		718±32.1		0.0011
							OP50+FAC		30		563±30.6		0.0031
							St+FAC		30		977±45.6
							St+FAC		30		884±43.2
							St+FAC		30		871±38.3
ftn-2p::GFP-his	OP50+Vehcile		30		100±11.5		St+Vehcile		30		388±27.7		0.0038
	OP50+Vehcile		30		118±10.4		St+Vehcile		30		402±24.8		0.003
	OP50+Vehcile		30		236±9.24		St+Vehcile		30		285±13.2		0.0446
							OP50+FAC		30		746±31.2		<0.001
							OP50+FAC		30		658±33.5		0.0019
							OP50+FAC		30		552±30		0.0053
							St+FAC		30		910±40.3
							St+FAC		30		870±43.5
							St+FAC		30		952±46.6
4C	Genotype				Relative mRNA levels		Genotype				Relative mRNA levels		P-value
ftn-1	OP50+Vehcile				1		St+Vehcile				5.86
	OP50+Vehcile				1.3		St+Vehcile				6.72
	OP50+Vehcile				0.85		St+Vehcile				7.38
	OP50+Vehcile				1.16		St+Vehcile				4.23
	OP50+Vehcile				1.08		St+Vehcile				6.05
													< 0.001
							OP50+FAC				12.3
							OP50+FAC				20.6
							OP50+FAC				16.8
							OP50+FAC				18.4
							OP50+FAC				17
													< 0.001
							St+FAC				18.8
							St+FAC				26.3
							St+FAC				22.4
							St+FAC				32.6
							St+FAC				25
ftn-2	OP50+Vehcile				1		St+Vehcile				4.9
	OP50+Vehcile				0.86		St+Vehcile				7.82
	OP50+Vehcile				0.78		St+Vehcile				6.6
	OP50+Vehcile				1.42		St+Vehcile				5.88
	OP50+Vehcile				1.02		St+Vehcile				6.3
													< 0.001
							OP50+FAC				18.8
							OP50+FAC				12.6
							OP50+FAC				15.8
							OP50+FAC				22.5
							OP50+FAC				17.4
													< 0.001
							St+FAC				24.6
							St+FAC				32.3
							St+FAC				14.6
							St+FAC				16
							St+FAC				22
4F	Genotype		n		Percentage of ferric foci (%)		Genotype		n		Percentage of ferric foci (%)		P-value
OP50	wild-type+Vehicle		20		100		wild-type+FAC		20		432
	wild-type+Vehicle		20		123		wild-type+FAC		20		383
	wild-type+Vehicle		20		110		wild-type+FAC		20		422
													< 0.001
	ftn-1(ok3625);ftn-2(ok404)+Vehicle		20		96		ftn-1(ok3625);ftn-2(ok404)+FAC		20		100
	ftn-1(ok3625);ftn-2(ok404)+Vehicle		20		87		ftn-1(ok3625);ftn-2(ok404)+FAC		20		102
	ftn-1(ok3625);ftn-2(ok404)+Vehicle		20		90		ftn-1(ok3625);ftn-2(ok404)+FAC		20		89
													0.0012
St	wild-type+Vehicle		20		100		wild-type+FAC		20		455
	wild-type+Vehicle		20		98		wild-type+FAC		20		386
	wild-type+Vehicle		20		124		wild-type+FAC		20		408
													0.0014
	ftn-1(ok3625);ftn-2(ok404)+Vehicle		20		78		ftn-1(ok3625);ftn-2(ok404)+FAC		20		100
	ftn-1(ok3625);ftn-2(ok404)+Vehicle		20		100		ftn-1(ok3625);ftn-2(ok404)+FAC		20		92
	ftn-1(ok3625);ftn-2(ok404)+Vehicle		20		96		ftn-1(ok3625);ftn-2(ok404)+FAC		20		88
													0.0032
4H	Genotype				Ftn/Actin		Genotype				Ftn/Actin		P-value
wild-type	OP50+Vehcile				1		OP50+FAC				4.6
	OP50+Vehcile				1.2		OP50+FAC				4.4
	OP50+Vehcile				0.8		OP50+FAC				3.6
													0.0043
	St+Vehcile				0.9		St+FAC				2.6
	St+Vehcile				1.08		St+FAC				3
	St+Vehcile				0.7		St+FAC				2.2
													0.008
wild-type	EV+OP50				1		bec-1 RNAi+OP50				1.25
	EV+OP50				1.1		bec-1 RNAi+OP50				1.3
	EV+OP50				0.9		bec-1 RNAi+OP50				1.06
													ns
							lgg-1 RNAi+OP50				1
							lgg-1 RNAi+OP50				1.15
							lgg-1 RNAi+OP50				0.85
													ns
	EV+St				1.15		bec-1 RNAi+St				2.5
	EV+St				1.25		bec-1 RNAi+St				2
	EV+St				0.86		bec-1 RNAi+St				2.7
													0.0104
							lgg-1 RNAi+St				2.35
							lgg-1 RNAi+St				2.4
							lgg-1 RNAi+St				1.85
													0.009
5C	Genotype				p-TOR/Actin		Genotype				p-TOR/Actin		P-value
	OP50+Vehcile-6 h				1		OP50+FAC-6 h				1.7
	OP50+Vehcile-6 h				0.91		OP50+FAC-6 h				1.83
	OP50+Vehcile-6 h				1.06		OP50+FAC-6 h				1.6
													0.0016
	OP50+Vehcile-12 h				0.92		OP50+FAC-12 h				2.8
	OP50+Vehcile-12 h				1		OP50+FAC-12 h				3
	OP50+Vehcile-12 h				0.8		OP50+FAC-12 h				2.6
													< 0.001
	OP50+Vehcile-24 h				0.91		OP50+FAC-24 h				3
	OP50+Vehcile-24 h				1.1		OP50+FAC-24 h				3.22
	OP50+Vehcile-24 h				0.76		OP50+FAC-24 h				2.8
													< 0.001
	OP50-6 h				1		St-6 h				0.86
	OP50-6 h				1.2		St-6 h				1
	OP50-6 h				0.8		St-6 h				0.9
													ns
	OP50-12 h				1		St-12 h				0.23
	OP50-12 h				1.1		St-12 h				0.21
	OP50-12 h				0.9		St-12 h				0.18
													0.0035
	OP50-24 h				1.15		St-24 h				0.42
	OP50-24 h				1		St-24 h				0.32
	OP50-24 h				1.1		St-24 h				0.46
													< 0.001
5E	Genotype				p-TOR/Actin		Genotype				p-TOR/Actin		P-value
	OP50+Vehcile				1		OP50+FAC				2.7
	OP50+Vehcile				1.1		OP50+FAC				2.4
	OP50+Vehcile				0.84		OP50+FAC				2.3
													0.0011
	St+Vehcile				0.2		St+FAC				2.9
	St+Vehcile				0.38		St+FAC				2.8
	St+Vehcile				0.12		St+FAC				2.63
													< 0.001
5F	Genotype		n		Number of GFP::LGG-1 puncta per cell		Genotype		n		Number of GFP::LGG-1 puncta per cell		P-value
Seam cell	Con		15		1.9		Rap		15		13.5
	Con		15		1		Rap		15		15.6
	Con		15		1.3		Rap		15		18.5
													0.0082
							let-363 RNAi		15		13.2
							let-363 RNAi		15		15.5
							let-363 RNAi		15		16
													0.0021
Intestinal cell	Con		15		1.9		Rap		15		8.6
	Con		15		1.5		Rap		15		9.2
	Con		15		3		Rap		15		10.3
													< 0.001
							let-363 RNAi		15		9.7
							let-363 RNAi		15		9
							let-363 RNAi		15		9.3
													0.001
6D	Genotype		n		Relative fluorescence (%)		Genotype		n		Relative fluorescence (%)		P-value
ftn-1p::GFP-his	Con		30		100±13.2		let-363 RNAi		30		100±12.1		ns
	Con		30		100±10.3		let-363 RNAi		30		87±15.2		ns
	Con		30		112±9.8		let-363 RNAi		30		126±13.3		ns
							Rap		30		96±15.1		ns
							Rap		30		87±14.2		ns
							Rap		30		106±15.3		ns
ftn-2p::GFP-his	Con		30		100±14.3		let-363 RNAi		30		102±8.7		ns
	Con		30		102±13.6		let-363 RNAi		30		98±10.3		ns
	Con		30		145±15.2		let-363 RNAi		30		132±11		ns
							Rap		30		78±15.4		ns
							Rap		30		115±10.8		ns
							Rap		30		121±13.7		ns
6F	Genotype				Ftn/Actin		Genotype				Ftn/Actin		P-value
	Con				1		Rap				0.47
	Con				1.3		Rap				0.43
	Con				0.85		Rap				0.3
													0.0267
							let-363 RNAi				0.34
							let-363 RNAi				0.31
							let-363 RNAi				0.28
													0.0287
6H	Genotype		n		Percentage of ferric foci (%)		Genotype		n		Percentage of ferric foci (%)		P-value
	Con		20		100		Rap		20		12
	Con		20		112		Rap		20		23
	Con		20		123		Rap		20		18
													0.0013
							let-363 RNAi		20		20
							let-363 RNAi		20		17
							let-363 RNAi		20		10
													0.0014
S1A	Genotype		n		Pharyngeal pumping/30s		Genotype		n		Pharyngeal pumping/30s		P-value
OP50	wild-type+Vehicle		30		120.8		wild-type+FAC		30		123.5
	wild-type+Vehicle		35		114.5		wild-type+FAC		35		114.7
	wild-type+Vehicle		40		118.3		wild-type+FAC		40		117.7
													ns
	ftn-1(ok3625);ftn-2(ok404)+Vehicle		30		118.2		ftn-1(ok3625);ftn-2(ok404)+FAC		30		116.3
	ftn-1(ok3625);ftn-2(ok404)+Vehicle		35		110.5		ftn-1(ok3625);ftn-2(ok404)+FAC		35		114
	ftn-1(ok3625);ftn-2(ok404)+Vehicle		40		118.3		ftn-1(ok3625);ftn-2(ok404)+FAC		40		118
													ns
St	wild-type+Vehicle		30		116.5		wild-type+FAC		30		113.4
	wild-type+Vehicle		35		112.3		wild-type+FAC		35		110.9
	wild-type+Vehicle		40		110.6		wild-type+FAC		40		116.2
													ns
	ftn-1(ok3625);ftn-2(ok404)+Vehicle		30		110.3		ftn-1(ok3625);ftn-2(ok404)+FAC		30		118.2
	ftn-1(ok3625);ftn-2(ok404)+Vehicle		35		115.2		ftn-1(ok3625);ftn-2(ok404)+FAC		35		111
	ftn-1(ok3625);ftn-2(ok404)+Vehicle		40		110.6		ftn-1(ok3625);ftn-2(ok404)+FAC		40		114.2
													ns
S1B	Genotype		n		Defecation time (s)		Genotype		n		Defecation time (s)		P-value
OP50	wild-type+Vehicle		20		57.6		wild-type+FAC		20		51.2
	wild-type+Vehicle		25		52.8		wild-type+FAC		25		58.2
	wild-type+Vehicle		30		58.8		wild-type+FAC		30		56.2
													ns
	ftn-1(ok3625);ftn-2(ok404)+Vehicle		20		57.2		ftn-1(ok3625);ftn-2(ok404)+FAC		20		55.2
	ftn-1(ok3625);ftn-2(ok404)+Vehicle		25		54.3		ftn-1(ok3625);ftn-2(ok404)+FAC		25		58
	ftn-1(ok3625);ftn-2(ok404)+Vehicle		30		60		ftn-1(ok3625);ftn-2(ok404)+FAC		30		57
													ns
St	wild-type+Vehicle		20		65.5		wild-type+FAC		20		60.8
	wild-type+Vehicle		25		66.3		wild-type+FAC		25		65.3
	wild-type+Vehicle		30		62.2		wild-type+FAC		30		63.3
													ns
	ftn-1(ok3625);ftn-2(ok404)+Vehicle		20		67.5		ftn-1(ok3625);ftn-2(ok404)+FAC		20		64
	ftn-1(ok3625);ftn-2(ok404)+Vehicle		25		66		ftn-1(ok3625);ftn-2(ok404)+FAC		25		66.7
	ftn-1(ok3625);ftn-2(ok404)+Vehicle		30		63		ftn-1(ok3625);ftn-2(ok404)+FAC		30		63.6
													ns
S2A	Genotype		n		Number of GFP::LGG-1 puncta per cell		Genotype		n		Number of GFP::LGG-1 puncta per cell		P-value
Seam cell	OP50+Vehcile+DMSO		15		1.1		OP50+Vehcile+Baf		15		3.6
	OP50+Vehcile+DMSO		15		0.9		OP50+Vehcile+Baf		15		2.6
	OP50+Vehcile+DMSO		15		1		OP50+Vehcile+Baf		15		3
													0.0162
	St+Vehcile+DMSO		15		19.3		St+Vehcile+Baf		15		30.2
	St+Vehcile+DMSO		15		18.5		St+Vehcile+Baf		15		32.8
	St+Vehcile+DMSO		15		17.8		St+Vehcile+Baf		15		28.6
													0.0054
	OP50+FAC+DMSO		15		1.1		OP50+FAC+Baf		15		1.3
	OP50+FAC+DMSO		15		0.86		OP50+FAC+Baf		15		2.6
	OP50+FAC+DMSO		15		0.68		OP50+FAC+Baf		15		2.4
													ns
	St+FAC+DMSO		15		1.3		St+FAC+Baf		15		6.3
	St+FAC+DMSO		15		2.1		St+FAC+Baf		15		6.6
	St+FAC+DMSO		15		1.96		St+FAC+Baf		15		7.8
													0.002
Intestinal cell	OP50+Vehcile+DMSO		15		1.8		OP50+Vehcile+Baf		15		4.6
	OP50+Vehcile+DMSO		15		1		OP50+Vehcile+Baf		15		5.3
	OP50+Vehcile+DMSO		15		0.63		OP50+Vehcile+Baf		15		3.2
													0.0179
	St+Vehcile+DMSO		15		9		St+Vehcile+Baf		15		18
	St+Vehcile+DMSO		15		8.6		St+Vehcile+Baf		15		21
	St+Vehcile+DMSO		15		7.8		St+Vehcile+Baf		15		17.6
													0.006
	OP50+FAC+DMSO		15		1.2		OP50+FAC+Baf		15		3
	OP50+FAC+DMSO		15		0.62		OP50+FAC+Baf		15		2.6
	OP50+FAC+DMSO		15		1.6		OP50+FAC+Baf		15		3.1
													0.0115
	St+FAC+DMSO		15		0.8		St+FAC+Baf		15		4
	St+FAC+DMSO		15		0.68		St+FAC+Baf		15		3.2
	St+FAC+DMSO		15		1.2		St+FAC+Baf		15		3.6
													0.0012
S2C	Genotype				SQST-1/Actin		Genotype				SQST-1/Actin		P-value
	OP50+Vehcile				1		St+Vehcile				0.32
	OP50+Vehcile				1.2		St+Vehcile				0.36
	OP50+Vehcile				0.9		St+Vehcile				0.24
													0.0073
							OP50+FAC				1.2
							OP50+FAC				1.3
							OP50+FAC				1
							St+FAC				1.01
							St+FAC				1
							St+FAC				0.86
													< 0.001
S3B	Genotype		n		Number of GFP::LGG-1 puncta per cell		Genotype		n		Number of GFP::LGG-1 puncta per cell		P-value
Seam cell	wild-type+Vehicle		15		19.6		wild-type+ZnSO4		15		18.3
	wild-type+Vehicle		15		18.8		wild-type+ZnSO4		15		18.8
	wild-type+Vehicle		15		18.2		wild-type+ZnSO4		15		19.8
													ns
							wild-type+CuCl2		15		20.6
							wild-type+CuCl2		15		21.5
							wild-type+CuCl2		15		19.2
													ns
S3C	Genotype		n		Number of GFP::LGG-1 puncta per cell		Genotype		n		Number of GFP::LGG-1 puncta per cell		P-value
Intestinal cell	wild-type+Vehicle		15		8.7		wild-type+ZnSO4		15		9.3
	wild-type+Vehicle		15		9.5		wild-type+ZnSO4		15		8.6
	wild-type+Vehicle		15		7.8		wild-type+ZnSO4		15		8.5
													ns
							wild-type+CuCl2		15		10.2
							wild-type+CuCl2		15		9.6
							wild-type+CuCl2		15		10.4
													ns
S8B	Genotype		n		Percentage of ferric foci (%)		Genotype		n		Percentage of ferric foci (%)		P-value
	EV		20		100		bec-1 RNAi		20		246
	EV		20		108		bec-1 RNAi		20		301
	EV		20		116		bec-1 RNAi		20		288
													0.0061
							lgg-1 RNAi		20		325
							lgg-1 RNAi		20		217
							lgg-1 RNAi		20		312
													0.0332
S9B	Genotype		n		Number of GFP::LGG-1 puncta per cell		Genotype		n		Number of GFP::LGG-1 puncta per cell		P-value
Seam cell	EV		15		19.6		daf-16 RNAi		15		20
	EV		15		18.2		daf-16 RNAi		15		18.6
	EV		15		17.2		daf-16 RNAi		15		19.3
													ns
Intestinal cell	EV		15		9.3		daf-16 RNAi		15		9.6
	EV		15		8.6		daf-16 RNAi		15		8.5
	EV		15		9		daf-16 RNAi		15		9.8
													ns
S10B	Genotype				p-TOR/Actin		Genotype				p-TOR/Actin		P-value
	Con				1		Rap				0.22
	Con				1.3		Rap				0.18
	Con				1.1		Rap				0.26
													0.0084
							let-363 RNAi				0.25
							let-363 RNAi				0.31
							let-363 RNAi				0.3
													0.0063
S11	Genotype				Relative mRNA levels		Genotype				Relative mRNA levels		P-value
ftn-1	Con				0.8		Rap				1
	Con				1.4		Rap				1.4
	Con				1		Rap				0.75
	Con				1		Rap				1.1
	Con				0.92		Rap				0.83
													ns
							let-363 RNAi				1
							let-363 RNAi				0.8
							let-363 RNAi				0.86
							let-363 RNAi				1
							let-363 RNAi				0.82
													ns
ftn-2	Con				1.4		Rap				1
	Con				1		Rap				1.2
	Con				1.2		Rap				1.5
	Con				1		Rap				1.2
	Con				1.1		Rap				1.3
													ns
							let-363 RNAi				1
							let-363 RNAi				0.7
							let-363 RNAi				1.1
							let-363 RNAi				0.82
							let-363 RNAi				0.96
													ns
